# Supplementary material for: Evaluation of tree-based statistical learning methods for constructing genetic risk scores
Source: BMC Bioinformatics. 2022 Mar 21;23:97. doi: 10.1186/s12859-022-04634-w (PMC8935722; doi:10.1186/s12859-022-04634-w)
Supplement: Supplementary file 2 — Additional file 1. Simulation study data generating code. R code for generating and accessing all data sets used in the simulation study. [file 12859_2022_4634_MOESM2_ESM.txt]

# Additional file 2
# Evaluation of tree-based statistical learning methods for constructing genetic risk scores
# Michael Lau, Claudia Wigmann, Sara Kress, Tamara Schikowski, and Holger Schwender

# Generating and accessing data from the simulation study

# For simulateSNPglm:
library(scrime)

# For sampling from a multivariate normal distribution:
library(MASS)

# Join generated data to one integer matrix
# (Later transformed into a bigmatrix using bigmemory
#  [https://cran.r-project.org/web/packages/bigmemory/index.html]
#  to save memory/write all data in shared memory for parallel computation.)
prepareSNPData <- function(snpData, fill = 0) {
  x <- snpData["x"]$x
  y <- snpData["y"]$y
  fill_matrix <- matrix(NA, nrow = length(y), ncol = fill)
  preparedSNPData <- cbind(y = y, x, fill_matrix)
  mode(preparedSNPData) <- "integer"
  return(preparedSNPData)
}

# Choose one
study <- "interaction"
study <- "main"
study <- "environment"

if (study == "main") {
  # For reproducibility
  set.seed(123)
  
  noise_scenarios <- c(4, 14, 44)
  total_snps_scenarios <- noise_scenarios + 6
  odds_ratio_scenarios <- c(1.2, 1.5, 1.8)
  size_scenarios <- c(500, 1000, 2000)
  
  # Prevalances for approximately balanced data sets
  prevalence_scenarios <- c(0.37, 0.225, 0.14)
  n_reps <- 100
  
  count_size_scenarios <- length(size_scenarios)
  count_interaction_scenarios <- 1
  count_odds_ratio_scenarios <- length(odds_ratio_scenarios)
  count_noise_scenarios <- length(noise_scenarios)
  count_correlation_scenarios <- 1
  
  total_ncols <- max(total_snps_scenarios)
  total_nrows <- sum(count_odds_ratio_scenarios * count_noise_scenarios * n_reps * size_scenarios)
  datasets <- matrix(0, nrow = total_nrows, ncol = total_ncols + 1)
  colnames(datasets) <- c("y", paste("SNP", 1:(ncol(datasets) - 1), sep = ""))
  mode(datasets) <- "integer"
  control_datasets <- matrix(0, nrow = total_nrows, ncol = total_ncols + 1)
  colnames(control_datasets) <- c("y", paste("SNP", 1:(ncol(control_datasets) - 1), sep = ""))
  mode(control_datasets) <- "integer"
  
  counter <- 0
  for(i in 1:length(size_scenarios)) {
    for(j in 1:length(odds_ratio_scenarios)) {
      for(k in 1:length(noise_scenarios)) {
        for(l in 1:n_reps) {
          counter <- counter + size_scenarios[i]
          datasets[(counter - size_scenarios[i] + 1):counter,] <- prepareSNPData(simulateSNPglm(size_scenarios[i],
                                                                                                total_snps_scenarios[k],
                                                                                                list(-1, -1, -1, -1, -1, -1),
                                                                                                beta0 = log(prevalence_scenarios[j]/(1-prevalence_scenarios[j])),
                                                                                                beta = log(odds_ratio_scenarios[j]),
                                                                                                maf = c(0.15, 0.45)), fill = total_ncols - total_snps_scenarios[k])
        }
      }
    }
  }
  
  # Control data sets without theoretic effects for type I error estimation
  # (coefficients set to 10^{-300} ~ 0)
  counter <- 0
  for(i in 1:length(size_scenarios)) {
    for(j in 1:length(odds_ratio_scenarios)) {
      for(k in 1:length(noise_scenarios)) {
        for(l in 1:n_reps) {
          counter <- counter + size_scenarios[i]
          control_datasets[(counter - size_scenarios[i] + 1):counter,] <- prepareSNPData(simulateSNPglm(size_scenarios[i],
                                                                                                        total_snps_scenarios[k],
                                                                                                        list(-1, -1, -1, -1, -1, -1),
                                                                                                        beta0 = 0,
                                                                                                        beta = 1e-300,
                                                                                                        maf = c(0.15, 0.45)), fill = total_ncols - total_snps_scenarios[k])
        }
      }
    }
  }
} else if(study == "interaction") {
  # For reproducibility
  set.seed(123)
  
  size_scenarios <- c(2000)
  interaction_scenarios <- list(c(1,2), c(1,4), c(4,5))
  odds_ratio_scenarios <- c(1.2, 1.5, 1.8, 2.1, 2.4)
  noise_scenarios <- c(5, 15, 45)
  total_snps_scenarios <- noise_scenarios + 5
  correlation_scenarios <- c(1)
  
  # Prevalances for approximately balanced data sets
  prevalence_scenarios <- c(0.42, 0.41, 0.40, 0.39, 0.38)
  n_reps <- 100
  
  count_size_scenarios <- length(size_scenarios)
  count_interaction_scenarios <- length(interaction_scenarios)
  count_odds_ratio_scenarios <- length(odds_ratio_scenarios)
  count_noise_scenarios <- length(noise_scenarios)
  count_correlation_scenarios <- length(correlation_scenarios)
  
  total_ncols <- max(total_snps_scenarios)
  total_nrows <- count_interaction_scenarios * count_odds_ratio_scenarios * count_noise_scenarios * n_reps * 2000
  datasets <- matrix(0, nrow = total_nrows, ncol = total_ncols + 1)
  colnames(datasets) <- c("y", paste("SNP", 1:(ncol(datasets) - 1), sep = ""))
  mode(datasets) <- "integer"
  control_datasets <- matrix(0, nrow = total_nrows, ncol = total_ncols + 1)
  colnames(control_datasets) <- c("y", paste("SNP", 1:(ncol(control_datasets) - 1), sep = ""))
  mode(control_datasets) <- "integer"
  counter <- 0
  for(i in 1:length(interaction_scenarios)) {
    for(j in 1:length(odds_ratio_scenarios)) {
      for(k in 1:length(noise_scenarios)) {
        for(l in 1:n_reps) {
          counter <- counter + 1
          datasets[((counter-1) * 2000 + 1):(counter * 2000),] <- prepareSNPData(simulateSNPglm(2000, total_snps_scenarios[k], list(-1, -1, -1, c(-1, -1)), list(1, 2, 3, interaction_scenarios[[i]]),
                                                                                                log(prevalence_scenarios[j]/(1-prevalence_scenarios[j])), log(c(1.2, 1.2, 1.2, odds_ratio_scenarios[j])),
                                                                                                c(0.15, 0.45)), fill = total_ncols - total_snps_scenarios[k])
        }
      }
    }
  }
  
  # Control data sets without theoretic effects for type I error estimation
  # (coefficients set to 10^{-300} ~ 0)
  counter <- 0
  for(i in 1:length(interaction_scenarios)) {
    for(j in 1:length(odds_ratio_scenarios)) {
      for(k in 1:length(noise_scenarios)) {
        for(l in 1:n_reps) {
          counter <- counter + 1
          control_datasets[((counter-1) * 2000 + 1):(counter * 2000),] <- prepareSNPData(simulateSNPglm(2000, total_snps_scenarios[k], list(-1, -1, -1, c(-1, -1)), list(1, 2, 3, interaction_scenarios[[i]]),
                                                                                                        0, rep(1e-300, 4),
                                                                                                        c(0.15, 0.45)), fill = total_ncols - total_snps_scenarios[k])
        }
      }
    }
  }
} else if(study == "environment") {
  # For reproducibility
  set.seed(123)
  
  size_scenarios <- c(2000)
  interaction_scenarios <- list(2, 5)
  odds_ratio_scenarios <- c(1.2, 1.5, 1.8, 2.1, 2.4)
  noise_scenarios <- c(45)
  total_snps_scenarios <- noise_scenarios + 5
  correlation_scenarios <- c(0.5, 0.9)
  
  # Prevalances for approximately balanced data sets
  prevalence_scenarios <- c(0.115, 0.071, 0.047, 0.033, 0.024)
  n_reps <- 100
  
  count_size_scenarios <- length(size_scenarios)
  count_interaction_scenarios <- length(interaction_scenarios)
  count_odds_ratio_scenarios <- length(odds_ratio_scenarios)
  count_noise_scenarios <- length(noise_scenarios)
  count_correlation_scenarios <- length(correlation_scenarios)
  
  total_ncols <- max(total_snps_scenarios)
  total_nrows <- count_interaction_scenarios * count_odds_ratio_scenarios * count_correlation_scenarios * n_reps * 2000
  datasets <- matrix(0, nrow = total_nrows, ncol = total_ncols + 1)
  colnames(datasets) <- c("y", paste("SNP", 1:(ncol(datasets) - 1), sep = ""))
  mode(datasets) <- "integer"
  control_datasets <- matrix(0, nrow = total_nrows, ncol = total_ncols + 1)
  colnames(control_datasets) <- c("y", paste("SNP", 1:(ncol(control_datasets) - 1), sep = ""))
  mode(control_datasets) <- "integer"
  counter <- 0
  for(i in 1:length(interaction_scenarios)) {
    for(j in 1:length(odds_ratio_scenarios)) {
      for(k in 1:length(correlation_scenarios)) {
        for(l in 1:n_reps) {
          counter <- counter + 1
          # Here, simulateSNPglm is only used for simulating the genotypes
          # The phenotype is simulated afterwards with the additional continuous variables
          data <- prepareSNPData(simulateSNPglm(2000, 50, list(-1),
                                                beta0 = 0, beta = log(2),
                                                maf = c(0.15, 0.45)), fill = 0)
          E <- mvrnorm(2000, rep(20, 2), matrix(c(10, correlation_scenarios[k] * 10, correlation_scenarios[k] * 10, 10), nrow = 2))
          iqr_E <- 1.349 * sqrt(10)
          lin.pred <- log(prevalence_scenarios[j]/(1-prevalence_scenarios[j])) +
            log(1.2) * (data[,"SNP1"] != 1) +
            log(1.5) * (data[,"SNP2"] != 1) + log(1.8) * (data[,"SNP3"] != 1) +
            log(1.8) * (data[,"SNP1"] != 1) * (data[,"SNP4"] != 1) +
            log(1.2) * E[,1]/iqr_E +
            log(odds_ratio_scenarios[j]) * E[,2]/iqr_E * (data[,paste("SNP", interaction_scenarios[[i]], sep="")] != 1)
          trans.prob <- 1/(1+exp(-lin.pred))
          data[,1] <- as.integer(sapply(trans.prob, function(x) sample(0:1, 1, prob = c(1-x, x))))
          mode(data) <- "integer"
          datasets[((counter-1) * 2000 + 1):(counter * 2000),] <- data
        }
      }
    }
  }
  counter <- 0
  for(i in 1:length(interaction_scenarios)) {
    for(j in 1:length(odds_ratio_scenarios)) {
      for(k in 1:length(correlation_scenarios)) {
        for(l in 1:n_reps) {
          counter <- counter + 1
          control_datasets[((counter-1) * 2000 + 1):(counter * 2000),] <- prepareSNPData(simulateSNPglm(2000, 50, list(-1),
                                                                                                        beta0 = 0, beta = 1e-300,
                                                                                                        maf = c(0.15, 0.45)), fill = 0)
        }
      }
    }
  }
}

count_inner_scenarios <- count_interaction_scenarios * count_odds_ratio_scenarios * count_noise_scenarios * count_correlation_scenarios * n_reps

all_scenarios <- expand.grid(reps = 1:n_reps,
                             corr = 1:count_correlation_scenarios,
                             noise = 1:count_noise_scenarios,
                             odds = 1:count_odds_ratio_scenarios,
                             interaction = 1:count_interaction_scenarios,
                             size = 1:count_size_scenarios)

# Exemplary data set access for the main effects simulation scenario
size_index <- 2
interaction_index <- 1
odds_ratio_index <- 1
noise_index <- 3
corr_index <- 1
rep_index <- 42

dataset_index <- which(all_scenarios$size == size_index &
                       all_scenarios$interaction == interaction_index &
                       all_scenarios$odds == odds_ratio_index &
                       all_scenarios$noise == noise_index &
                       all_scenarios$corr == corr_index &
                       all_scenarios$reps == rep_index)
intercept <- 0
if(size_index > 1) {
  for(z in 1:(size_index-1)) {
    intercept <- intercept + size_scenarios[z] * count_inner_scenarios
  }
}
m <- dataset_index %% count_inner_scenarios
m[m == 0] <- count_inner_scenarios
dataset_endpoint <- intercept +
                    size_scenarios[size_index] * m
dataset_startpoint <- dataset_endpoint - size_scenarios[size_index] + 1

datasets[dataset_startpoint:dataset_endpoint, 1:(total_snps_scenarios[noise_index] + 1)]
